# Supplementary material for: Effect of traditional chinese medicine (TCM) and its fermentation using Lactobacillus plantarum on ceftriaxone sodium-induced dysbacteriotic diarrhea in mice
Source: Chin Med. 2022 Feb 9;17:20. doi: 10.1186/s13020-022-00575-x (PMC8827261; doi:10.1186/s13020-022-00575-x)
Supplement: Supplementary file 1 — Additional file 1. The up-regulated and down-regulated differentially expressed compounds. [file 13020_2022_575_MOESM1_ESM.xls]

## Sheet: Sheet1
Information of up-regulated and down-regulated differentially expressed compounds																Information of up-regulated and down-regulated differentially expressed proteins																Information of up-regulated and down-regulated differentially expressed proteins																Information of up-regulated and down-regulated differentially expressed proteins
#ID	name	S_Mean	FS_Mean	Fold_change	log2FC	Pvalue	VIP	regulated	KEGG
ZYZmws1358	Pyrocatechol	7.47795e-05	0.000299444	4.00436	2.00157	1.16322e-10	1.20383	up	Metabolic pathways(ko01100)
ZYZmws0256	L-Valine	0.0100821	0.0139706	1.38568	0.470595	7.87706e-06	1.1654	up	Biosynthesis of secondary metabolites(ko01110);;ABC transporters(ko02010);;Valine, leucine and isoleucine degradation(ko00280);;Valine, leucine and isoleucine biosynthesis(ko00290);;Glucosinolate biosynthesis(ko00966);;Cyanoamino acid metabolism(ko00460);;Aminoacyl-tRNA biosynthesis(ko00970);;2-Oxocarboxylic acid metabolism(ko01210);;Pantothenate and CoA biosynthesis(ko00770);;Biosynthesis of ami…
ZYZpme0490	Nicotinic acid	0.000897315	0.00391069	4.35822	2.12374	8.28772e-08	1.20047	up	Tropane, piperidine and pyridine alkaloid biosynthesis(ko00960);;Nicotinate and nicotinamide metabolism(ko00760);;Metabolic pathways(ko01100);;Biosynthesis of secondary metabolites(ko01110)
ZYZmws0341	(S)-(-)-2-Hydroxyisocaproic acid	0.00233306	0.0573509	24.5819	4.61952	5.37162e-12	1.20552	up	--
ZYZpme0040	Adenine	0.017885	0.027388	1.53134	0.614794	1.07273e-05	1.18397	up	Zeatin biosynthesis(ko00908);;Purine metabolism(ko00230);;Metabolic pathways(ko01100)
ZYZpme3207	Trans,trans-Muconic acid	0.000295965	0.000451565	1.52574	0.609508	2.08021e-05	1.12147	up	Metabolic pathways(ko01100)
ZYZmws0567	4-Guanidinobutyric acid	0.00900473	0.0245129	2.72223	1.44479	1.53655e-08	1.20198	up	Arginine and proline metabolism(ko00330);;Metabolic pathways(ko01100)
ZYZpme3154	(Rs)-Mevalonic acid	0.00459178	0.0128105	2.78987	1.4802	1.34533e-07	1.18312	up	--
ZYZpme1210	L-Methionine	0.000236831	0.000330663	1.3962	0.481501	0.000267698	1.04591	up	Biosynthesis of amino acids(ko01230);;Cysteine and methionine metabolism(ko00270);;Glucosinolate biosynthesis(ko00966);;Aminoacyl-tRNA biosynthesis(ko00970);;Metabolic pathways(ko01100);;2-Oxocarboxylic acid metabolism(ko01210);;Biosynthesis of secondary metabolites(ko01110)
ZYZpme1109	Guanine	0.00244772	0.0107493	4.39156	2.13473	1.04614e-07	1.2007	up	Metabolic pathways(ko01100);;Purine metabolism(ko00230)
ZYZmws0180	2,5-Dihydroxybenzoic acid	0.00294518	0.00367156	1.24663	0.318038	2.94527e-06	1.16836	up	Tyrosine metabolism(ko00350);;Metabolic pathways(ko01100)
ZYZpme3382	N-Acetylthreonine	8.17923e-06	0.000769307	94.0562	6.55545	5.09243e-06	1.19059	up	--
ZYZpme2914	3-Hydroxy-3-methylpentane-1,5-dioic acid	0.00541919	0.00715764	1.32079	0.401406	1.18346e-07	1.18414	up	--
ZYZpme0281	Terephthalic acid	0.00145046	0.00245452	1.69224	0.758937	4.55565e-08	1.19669	up	Metabolic pathways(ko01100)
ZYZmws0467	3-(4-Hydroxyphenyl)-propionic acid	0.000683869	0.0267726	39.1487	5.29089	1.32004e-12	1.20548	up	--
ZYZmws0274	Phenyllactate(PLA)	0.000438747	0.0217572	49.5894	5.63196	6.77378e-11	1.20551	up	--
ZYZmws1350	Syringic Aldehyde	0.00199095	0.00243855	1.22482	0.292565	4.87421e-06	1.14028	up	--
ZYZHmtn001288	methyl-(2,4-dihydroxyphenyl) acetate	0.000204786	0.00910113	44.4422	5.47386	3.20539e-10	1.20558	up	--
ZYZpme0122	N6-Acetyl-L-lysine	0.000251443	0.00113847	4.52773	2.17879	4.11612e-09	1.20406	up	Lysine degradation(ko00310)
ZYZmws0277	Kinic acid	0.00421853	0.0096372	2.28449	1.19187	5.14828e-05	1.12058	up	Phenylalanine, tyrosine and tryptophan biosynthesis(ko00400)
ZYZpme0534	Gluconic acid	0.00197368	0.00272948	1.38294	0.467735	3.22372e-09	1.19407	up	--
ZYZLmlp002205	isololiolide	4.61446e-05	5.83839e-05	1.26524	0.339408	6.93762e-06	1.14799	up	--
ZYZmws5037	Alanylleucine	1.55073e-05	7.3013e-05	4.70829	2.2352	3.0033e-06	1.19223	up	--
ZYZpmp001295	Radicamine A	0.0109091	0.0155632	1.42663	0.512611	1.67137e-06	1.16552	up	--
ZYZmws0866	D-Glucose 6-phosphate*	0.00158083	0.0021169	1.33911	0.421271	1.94458e-06	1.15115	up	--
ZYZmws1090	Glucose-1-phosphate*	0.00159568	0.00209239	1.31129	0.390982	8.14632e-06	1.14716	up	--
ZYZpmn001367	Protocatechuic acid-4-glucoside	0.00419144	0.00557526	1.33015	0.411593	4.62684e-06	1.13794	up	--
ZYZHmcn002743	lirioresinol-A	7.76595e-05	0.000100309	1.29165	0.369219	3.19017e-05	1.10338	up	--
ZYZpmp001111	Violanthin	5.01753e-09	1.55106e-05	3091.28	11.594	4.87905e-07	1.19993	up	--
ZYZpme2746	Flavin adenine dinucleotide(FAD)	0.000758153	0.0010391	1.37057	0.454777	1.04623e-07	1.19107	up	--
ZYZmws0206	(S)-2-Hydroxybutanoicacid	9.85917e-05	6.52343e-05	0.661661	-0.595836	1.81707e-06	1.14653	down	--
ZYZmws0255	Cytosine	0.00214021	0.000223417	0.10439	-3.25995	1.32249e-06	1.19743	down	Pyrimidine metabolism(ko00240);;Metabolic pathways(ko01100)
ZYZpme0271	Maleic acid	1.9947e-05	1.59899e-05	0.801621	-0.319008	0.000622372	1.02424	down	Butanoate metabolism(ko00650);;Tyrosine metabolism(ko00350);;Nicotinate and nicotinamide metabolism(ko00760)
ZYZpmb1096	Indole	3.80249e-05	3.11572e-05	0.819391	-0.287377	0.000167072	1.07666	down	Metabolic pathways(ko01100);;Tryptophan metabolism(ko00380);;Benzoxazinoid biosynthesis(ko00402);;Biosynthesis of secondary metabolites(ko01110);;Phenylalanine, tyrosine and tryptophan biosynthesis(ko00400)
ZYZmws0133	Nicotinamide	0.0137077	5.36039e-05	0.00391049	-7.99843	2.23441e-07	1.20171	down	Nicotinate and nicotinamide metabolism(ko00760);;Metabolic pathways(ko01100)
ZYZmws0263	L-PyroglutamicAcid	0.000293823	4.87393e-05	0.16588	-2.59179	2.90575e-06	1.18494	down	--
ZYZmws0813	5-Oxoproline	0.000749684	0.000140835	0.18786	-2.41227	1.00203e-05	1.17737	down	Glutathione metabolism(ko00480)
ZYZmws1709	Malic acid	0.00970105	0.000125258	0.0129118	-6.27517	1.13999e-09	1.20518	down	Glyoxylate and dicarboxylate metabolism(ko00630);;Citrate cycle (TCA cycle)(ko00020);;Biosynthesis of secondary metabolites(ko01110);;Carbon metabolism(ko01200);;Pyruvate metabolism(ko00620);;Carbon fixation in photosynthetic organisms(ko00710);;Metabolic pathways(ko01100)
ZYZmws0749	4-Hydroxybenzoic acid*	0.0103875	0.00717862	0.691082	-0.533071	1.26125e-08	1.1989	down	--
ZYZHmln001566	salicylic acid*	0.00725593	0.00510551	0.703632	-0.507107	6.97657e-08	1.19078	down	--
ZYZmws2213	Cinnamic acid	0.000126077	5.74277e-05	0.455497	-1.13449	8.23833e-07	1.18706	down	--
ZYZmws0028	Vanillic acid	0.00193428	0.0010342	0.534669	-0.903281	1.03692e-10	1.20115	down	--
ZYZmws1013	Esculetin	0.000631944	0.000258556	0.409144	-1.28932	4.92075e-09	1.19595	down	--
ZYZpmn001682	Sorbic acid	0.00492002	0.000315249	0.0640748	-3.9641	2.75404e-11	1.20524	down	--
ZYZmws2212	Caffeic acid	0.00723864	0.000507727	0.0701412	-3.83359	4.91713e-09	1.20433	down	Metabolic pathways(ko01100);;Biosynthesis of secondary metabolites(ko01110);;Phenylpropanoid biosynthesis(ko00940)
ZYZmws0281	Citric Acid	0.0249838	0.0199968	0.800392	-0.321221	0.000201816	1.12357	down	Alanine, aspartate and glutamate metabolism(ko00250);;Biosynthesis of secondary metabolites(ko01110);;Glyoxylate and dicarboxylate metabolism(ko00630);;2-Oxocarboxylic acid metabolism(ko01210);;Carbon metabolism(ko01200);;Citrate cycle (TCA cycle)(ko00020);;Biosynthesis of amino acids(ko01230);;Metabolic pathways(ko01100)
ZYZmws1354	Trans-ferulic acid	0.00250822	0.00155392	0.619531	-0.690752	1.1519e-08	1.18458	down	--
ZYZmws0027	Syringic acid	0.000953063	0.000569383	0.597424	-0.743173	2.74151e-07	1.19079	down	--
ZYZpme0266	Sebacate	2.6013e-05	2.15113e-05	0.826943	-0.27414	0.00092299	1.05954	down	--
ZYZmws0282	L-Tryptophan	0.00567471	0.00422303	0.744185	-0.426266	3.79092e-07	1.17847	down	Glycine, serine and threonine metabolism(ko00260);;Biosynthesis of secondary metabolites(ko01110);;Phenylalanine, tyrosine and tryptophan biosynthesis(ko00400);;Aminoacyl-tRNA biosynthesis(ko00970);;Tryptophan metabolism(ko00380);;Glucosinolate biosynthesis(ko00966);;2-Oxocarboxylic acid metabolism(ko01210);;Indole alkaloid biosynthesis(ko00901);;Metabolic pathways(ko01100);;Biosynthesis of amino…
ZYZvLmzp10087	Atractylenolide II	0.00448053	0.00256579	0.572653	-0.804266	1.99287e-05	1.13865	down	--
ZYZpme3732	Cytidine	0.0215849	0.00037482	0.017365	-5.84768	1.08987e-08	1.20425	down	Metabolic pathways(ko01100);;Pyrimidine metabolism(ko00240)
ZYZmws0248	Uridine	0.00261678	7.16599e-06	0.00273848	-8.51241	5.59135e-07	1.19983	down	Pyrimidine metabolism(ko00240);;Metabolic pathways(ko01100)
ZYZmws0976	β-Pseudouridine	0.000413488	0.000203342	0.491773	-1.02394	4.89994e-06	1.17566	down	Pyrimidine metabolism(ko00240)
ZYZpme3961	Deoxyadenosine	0.00764489	0.00138743	0.181484	-2.46208	6.68667e-07	1.19814	down	Metabolic pathways(ko01100);;Purine metabolism(ko00230)
ZYZpmp000343	Isoformononetin	0.000337879	0.000191184	0.565837	-0.821541	0.000913134	1.02899	down	Isoflavonoid biosynthesis(ko00943)
ZYZmws5035	Leucylphenylalanine	0.00663331	5.3288e-05	0.00803341	-6.95977	7.84728e-09	1.20508	down	--
ZYZpmb0889	Punicic acid	0.000303616	0.000170321	0.560977	-0.833987	1.85695e-10	1.19562	down	--
ZYZpme1178	Guanosine	0.0303652	0.00356162	0.117293	-3.09181	2.9172e-10	1.19949	down	Purine metabolism(ko00230);;Metabolic pathways(ko01100)
ZYZmws1068	Kaempferol	6.26131e-06	5.40658e-09	0.00086349	-10.1775	4.63192e-06	1.19188	down	Biosynthesis of secondary metabolites(ko01110);;Flavone and flavonol biosynthesis(ko00944);;Metabolic pathways(ko01100);;Flavonoid biosynthesis(ko00941)
ZYZpme0088	Luteolin	1.6704e-05	1.35727e-06	0.081254	-3.62142	5.62301e-08	1.18776	down	Flavone and flavonol biosynthesis(ko00944);;Biosynthesis of secondary metabolites(ko01110);;Metabolic pathways(ko01100);;Flavonoid biosynthesis(ko00941)
ZYZRfmb090	13-Hydroxy-9,11-octadecadienoic acid*	0.000247389	0.000113849	0.460203	-1.11966	6.46782e-09	1.18878	down	--
ZYZRfmb091	9-Hydroxy-10,12-octadecadienoic acid*	0.000245635	0.000112343	0.457356	-1.12861	6.75e-08	1.18549	down	--
ZYZpmn001688	9S-Hyroxy-10E,12E-octadecadienoic acid*	0.000256955	0.000119778	0.466145	-1.10115	4.59246e-07	1.17799	down	--
ZYZpme1474	5'-Deoxy-5'-(methylthio)adenosine	0.00287698	0.000116593	0.040526	-4.62501	3.44161e-08	1.20384	down	Cysteine and methionine metabolism(ko00270);;Zeatin biosynthesis(ko00908);;Metabolic pathways(ko01100)
ZYZpmp000001	Hispidulin	3.7898e-05	1.00549e-05	0.265316	-1.91422	0.000983862	1.00116	down	--
ZYZmws0636	Phe-Phe	0.00068474	5.40658e-09	7.89582e-06	-16.9505	4.85506e-09	1.20529	down	--
ZYZpmn001689	9-Hydroxy-12-oxo-10-octadecenoic acid	0.00738648	0.000741759	0.100421	-3.31586	4.28082e-10	1.20513	down	--
ZYZpmp000002	Ladanein	2.9884e-05	7.35574e-06	0.246143	-2.02243	0.000381364	1.05276	down	--
ZYZRfmb089	9,10-Dihydroxy-12-octadecenoic acid	0.00106834	0.000175358	0.164141	-2.60699	2.80469e-08	1.20332	down	--
ZYZpmp000348	Kanzonol D	1.27659e-05	9.38079e-07	0.0734831	-3.76644	4.23687e-05	1.10733	down	--
ZYZpme3188	Uridine 5'-monophosphate	0.00541413	0.00238591	0.440683	-1.18219	3.69177e-08	1.18185	down	Metabolic pathways(ko01100);;Pyrimidine metabolism(ko00240)
ZYZpmp000352	Licoflavone C	0.000227396	2.89366e-05	0.127252	-2.97424	0.000194874	1.12872	down	--
ZYZpmp000351	Eurycarpin A	3.49419e-05	4.95243e-06	0.141733	-2.81875	0.000650632	1.07662	down	--
ZYZmws0609	Guanosine 3',5'-cyclic monophosphate	0.00242716	0.00185483	0.764198	-0.387981	1.59703e-05	1.13084	down	Purine metabolism(ko00230)
ZYZpme1692	Inosine 5'-monophosphate	0.000103344	3.17546e-05	0.307272	-1.70241	0.00103602	1.06676	down	Metabolic pathways(ko01100);;Purine metabolism(ko00230);;Biosynthesis of secondary metabolites(ko01110)
ZYZpmp000357	Licoisoflavanone*	0.00144111	0.000188321	0.130678	-2.93592	0.00012942	1.13272	down	--
ZYZpmp000638	Noranhyoicaritin*	0.000964976	0.000122793	0.12725	-2.97426	0.000220462	1.12251	down	--
ZYZpmp000356	Isolicoflavonol	0.000644716	9.83171e-05	0.152497	-2.71315	0.000325727	1.09923	down	--
ZYZpmp000355	Licoflavonol	0.001219	0.000157851	0.129492	-2.94907	0.000102848	1.13733	down	--
ZYZpmp000360	3-Hydroxylicochalcone A	0.00119108	0.000161749	0.1358	-2.88045	0.000154159	1.12869	down	--
ZYZmws4100	Licoagrochalcone C	2.63503e-05	1.18377e-06	0.0449241	-4.47637	1.32898e-08	1.18975	down	--
ZYZpmp000361	Licochalcone D	0.00066259	0.00010147	0.153141	-2.70706	0.000411265	1.09047	down	--
ZYZmws4077	Neoglycyrol	3.14185e-05	5.81037e-06	0.184935	-2.43491	0.000321758	1.10102	down	--
ZYZpmp000365	Uralenol	0.000146627	8.51683e-06	0.0580848	-4.10569	4.68255e-07	1.19517	down	--
ZYZmws4069	Glyasperin D	0.000194393	2.61079e-05	0.134305	-2.89642	1.2533e-06	1.18733	down	--
ZYZpmp000379	6,8-Diprenylgenistein	2.84902e-05	7.45436e-06	0.261647	-1.93431	6.84884e-08	1.18625	down	--
ZYZpmp000378	Gancaonin Q	2.82191e-05	7.80258e-06	0.2765	-1.85465	1.53333e-08	1.18588	down	--
ZYZpmp000382	Iso-glycyrdione A	1.04451e-05	1.29829e-06	0.124296	-3.00814	9.52741e-07	1.17583	down	--
ZYZpmp000384	Isoliquiritin*	0.021001	0.00571447	0.272105	-1.87777	6.29595e-07	1.19349	down	--
ZYZpmp000383	Liquiritin*	0.0210664	0.0059495	0.282416	-1.8241	2.42398e-07	1.19279	down	--
ZYZpmp000385	Kanzonol J	0.000518243	0.000107568	0.207563	-2.26838	4.56571e-08	1.19584	down	--
ZYZpmp000386	Gancaonin E	5.31484e-05	1.57004e-05	0.295407	-1.75922	4.21923e-07	1.17438	down	--
ZYZpmb3006	Apigenin 7-O-glucoside(Cosmosiin)	0.000398089	0.000281916	0.708174	-0.497825	0.000418923	1.051	down	--
ZYZLmdp003577	Genistin (Genistein 7-O-Glucoside)	0.00376243	0.00264294	0.702455	-0.509521	0.000278786	1.06086	down	--
ZYZZmhn003534	Naringenin-O-glucoside*	0.0160365	0.0113979	0.710751	-0.492585	5.85829e-08	1.17698	down	--
ZYZmws1179	Naringenin-7-O-glucoside*	0.00343964	0.00244117	0.709717	-0.494685	2.88637e-07	1.16648	down	--
ZYZpme3400	Sissotrin*	0.00147919	0.000581558	0.393159	-1.34682	1.13133e-08	1.2002	down	--
ZYZpmp000575	Tilianin(Acacetin-7-O-β-D-glucoside)*	0.00134459	0.000527054	0.391983	-1.35114	4.98378e-10	1.20211	down	--
ZYZpmb0876	LysoPE 16:0	0.000213239	1.5446e-05	0.0724351	-3.78717	3.0588e-08	1.20297	down	--
ZYZpmd0160	LysoPE 16:0(2n isomer)	0.00053682	3.76325e-05	0.0701028	-3.83438	1.07936e-08	1.2037	down	--
ZYZLmdp003994	Wistin	0.00586256	0.00475562	0.811185	-0.301897	3.67509e-08	1.19301	down	--
ZYZmws1610	Maslinic acid	2.20086e-05	1.0106e-05	0.459184	-1.12286	9.90548e-05	1.13024	down	--
ZYZpmp001272	3-{(2-Aminoethoxy)(hydroxy)phosphoryl]oxy}-2-12-octadecadienoate*	0.000301797	7.09347e-06	0.0235041	-5.41094	1.34108e-09	1.20515	down	--
ZYZpmb0874	LysoPE 18:2(2n isomer)*	3.659e-05	5.40658e-09	0.000147761	-12.7244	3.10436e-08	1.20382	down	--
ZYZpmp000320	3-Epi-Dehydrotumulosic acid	2.61548e-06	8.04331e-07	0.307527	-1.70121	2.71771e-07	1.17471	down	--
ZYZpmp000321	Dehydrotumulosic acid	1.07841e-05	2.10327e-06	0.195034	-2.3582	4.96439e-08	1.18266	down	--
ZYZpmd0132	LysoPC 16:0(2n isomer)	0.000406229	7.44511e-06	0.0183274	-5.76986	4.54189e-09	1.20414	down	--
ZYZpmb0855	LysoPC 16:0	0.00155531	9.53256e-05	0.0612903	-4.0282	5.38194e-08	1.20218	down	--
ZYZpmp000193	Malonyldaidzin	0.000462263	0.000346082	0.748669	-0.4176	1.25244e-08	1.18609	down	Isoflavonoid biosynthesis(ko00943)
ZYZpmp000329	Poricoic acid AM	7.9972e-06	5.9266e-07	0.0741084	-3.75422	6.4913e-05	1.16717	down	--
ZYZpmn001382	Isochlorogenic acid A	0.0051589	0.00103316	0.200267	-2.32	2.55436e-06	1.18353	down	--
ZYZLi512115	3,4-Dicaffeoylquinic acid	0.00515966	0.00109521	0.212265	-2.23606	2.2886e-06	1.17976	down	--
ZYZpmb0854	LysoPC 18:3	0.000194199	5.40658e-09	2.78404e-05	-15.1325	3.79108e-08	1.20346	down	--
ZYZpmb0865	LysoPC 18:3(2n isomer)	4.61945e-05	5.40658e-09	0.000117039	-13.0607	5.1915e-07	1.1994	down	--
ZYZpmp001273	LysoPC(18:2)	0.00189101	1.99164e-05	0.0105322	-6.56905	2.91182e-08	1.20348	down	Glycerophospholipid metabolism(ko00564)
ZYZpmp001251	PC(18:2)isomer	0.000757314	1.92919e-05	0.0254741	-5.29483	2.76446e-07	1.20059	down	--
ZYZpmp001281	LysoPC(18:1)	8.08447e-05	9.32653e-06	0.115363	-3.11574	3.52167e-07	1.19802	down	Glycerophospholipid metabolism(ko00564)
ZYZpmd0136	LysoPC 18:0	6.51992e-06	3.02498e-06	0.463959	-1.10793	0.000171811	1.06149	down	--
ZYZmws1678	Monoammonium glycyrrhizinate*	0.00219075	0.000372387	0.169981	-2.55655	2.55389e-13	1.20503	down	--
ZYZpmp000405	Isoglycyrrhizic acid*	0.012898	0.00266917	0.206944	-2.27269	2.38725e-08	1.20248	down	--
