# Supplementary material for: Effect of traditional chinese medicine (TCM) and its fermentation using Lactobacillus plantarum on ceftriaxone sodium-induced dysbacteriotic diarrhea in mice
Source: Chin Med. 2022 Feb 9;17:20. doi: 10.1186/s13020-022-00575-x (PMC8827261; doi:10.1186/s13020-022-00575-x)
Supplement: Supplementary file 2 — Additional file 2. The KEGG classification. [file 13020_2022_575_MOESM2_ESM.xls]

## Sheet: 11
#ID	name	S_vs_FS_(FC_1.2_Pvalue_0.05_VIP_1)_regulated	HMDB_taxonomy	KEGG_annotation	KEGG_pathway_annotation
ZYZpmb1096	Indole	down	Indoles and derivatives	C00463	Tryptophan metabolism(ko00380);;Metabolic pathways(ko01100);;Phenylalanine, tyrosine and tryptophan biosynthesis(ko00400);;Biosynthesis of secondary metabolites(ko01110);;Benzoxazinoid biosynthesis(ko00402)
ZYZmws0256	L-Valine	up	Carboxylic acids and derivatives	C00183	Biosynthesis of secondary metabolites(ko01110);;Biosynthesis of amino acids(ko01230);;Glucosinolate biosynthesis(ko00966);;Pantothenate and CoA biosynthesis(ko00770);;Metabolic pathways(ko01100);;Aminoacyl-tRNA biosynthesis(ko00970);;2-Oxocarboxylic acid metabolism(ko01210);;Valine, leucine and isoleucine biosynthesis(ko00290);;Cyanoamino acid metabolism(ko00460);;ABC transporters(ko02010);;Valin…
ZYZpme0490	Nicotinic acid	up	Pyridines and derivatives	C00253	Metabolic pathways(ko01100);;Nicotinate and nicotinamide metabolism(ko00760);;Biosynthesis of secondary metabolites(ko01110);;Tropane, piperidine and pyridine alkaloid biosynthesis(ko00960)
ZYZmws1709	Malic acid	down	Hydroxy acids and derivatives	C00149	Biosynthesis of secondary metabolites(ko01110);;Carbon metabolism(ko01200);;Pyruvate metabolism(ko00620);;Citrate cycle (TCA cycle)(ko00020);;Carbon fixation in photosynthetic organisms(ko00710);;Glyoxylate and dicarboxylate metabolism(ko00630);;Metabolic pathways(ko01100)
ZYZpme1210	L-Methionine	up	Carboxylic acids and derivatives	C00073	Biosynthesis of secondary metabolites(ko01110);;Biosynthesis of amino acids(ko01230);;Glucosinolate biosynthesis(ko00966);;Metabolic pathways(ko01100);;Aminoacyl-tRNA biosynthesis(ko00970);;Cysteine and methionine metabolism(ko00270);;2-Oxocarboxylic acid metabolism(ko01210)
ZYZmws2212	Caffeic acid	down	Cinnamic acids and derivatives	C01197	Biosynthesis of secondary metabolites(ko01110);;Metabolic pathways(ko01100);;Phenylpropanoid biosynthesis(ko00940)
ZYZmws0281	Citric Acid	down	Carboxylic acids and derivatives	C00158	Alanine, aspartate and glutamate metabolism(ko00250);;Glyoxylate and dicarboxylate metabolism(ko00630);;Biosynthesis of secondary metabolites(ko01110);;Citrate cycle (TCA cycle)(ko00020);;Carbon metabolism(ko01200);;Biosynthesis of amino acids(ko01230);;2-Oxocarboxylic acid metabolism(ko01210);;Metabolic pathways(ko01100)
ZYZmws0282	L-Tryptophan	down	Indoles and derivatives	C00078	Tryptophan metabolism(ko00380);;Phenylalanine, tyrosine and tryptophan biosynthesis(ko00400);;Biosynthesis of secondary metabolites(ko01110);;Indole alkaloid biosynthesis(ko00901);;Glucosinolate biosynthesis(ko00966);;Biosynthesis of amino acids(ko01230);;Glycine, serine and threonine metabolism(ko00260);;2-Oxocarboxylic acid metabolism(ko01210);;Metabolic pathways(ko01100);;Aminoacyl-tRNA biosyn…
ZYZmws1068	Kaempferol	down	Flavonoids	C05903	Flavone and flavonol biosynthesis(ko00944);;Biosynthesis of secondary metabolites(ko01110);;Flavonoid biosynthesis(ko00941);;Metabolic pathways(ko01100)
ZYZpme0088	Luteolin	down	Flavonoids	C01514	Biosynthesis of secondary metabolites(ko01110);;Flavone and flavonol biosynthesis(ko00944);;Metabolic pathways(ko01100);;Flavonoid biosynthesis(ko00941)
ZYZpme1692	Inosine 5'-monophosphate	down	Purine nucleotides	C00130	Biosynthesis of secondary metabolites(ko01110);;Metabolic pathways(ko01100);;Purine metabolism(ko00230)

## Sheet: 26
#ID	name	S_vs_FS_(FC_1.2_Pvalue_0.05_VIP_1)_regulated	HMDB_taxonomy	KEGG_annotation	KEGG_pathway_annotation
ZYZmws1358	Pyrocatechol	up	Phenols	C00090	Metabolic pathways(ko01100)
ZYZmws0255	Cytosine	down	Diazines	C00380	Pyrimidine metabolism(ko00240);;Metabolic pathways(ko01100)
ZYZpmb1096	Indole	down	Indoles and derivatives	C00463	Tryptophan metabolism(ko00380);;Metabolic pathways(ko01100);;Phenylalanine, tyrosine and tryptophan biosynthesis(ko00400);;Biosynthesis of secondary metabolites(ko01110);;Benzoxazinoid biosynthesis(ko00402)
ZYZmws0256	L-Valine	up	Carboxylic acids and derivatives	C00183	Biosynthesis of secondary metabolites(ko01110);;Biosynthesis of amino acids(ko01230);;Glucosinolate biosynthesis(ko00966);;Pantothenate and CoA biosynthesis(ko00770);;Metabolic pathways(ko01100);;Aminoacyl-tRNA biosynthesis(ko00970);;2-Oxocarboxylic acid metabolism(ko01210);;Valine, leucine and isoleucine biosynthesis(ko00290);;Cyanoamino acid metabolism(ko00460);;ABC transporters(ko02010);;Valin…
ZYZmws0133	Nicotinamide	down	Pyridines and derivatives	C00153	Metabolic pathways(ko01100);;Nicotinate and nicotinamide metabolism(ko00760)
ZYZpme0490	Nicotinic acid	up	Pyridines and derivatives	C00253	Metabolic pathways(ko01100);;Nicotinate and nicotinamide metabolism(ko00760);;Biosynthesis of secondary metabolites(ko01110);;Tropane, piperidine and pyridine alkaloid biosynthesis(ko00960)
ZYZmws1709	Malic acid	down	Hydroxy acids and derivatives	C00149	Biosynthesis of secondary metabolites(ko01110);;Carbon metabolism(ko01200);;Pyruvate metabolism(ko00620);;Citrate cycle (TCA cycle)(ko00020);;Carbon fixation in photosynthetic organisms(ko00710);;Glyoxylate and dicarboxylate metabolism(ko00630);;Metabolic pathways(ko01100)
ZYZpme0040	Adenine	up	Imidazopyrimidines	C00147	Zeatin biosynthesis(ko00908);;Purine metabolism(ko00230);;Metabolic pathways(ko01100)
ZYZpme3207	Trans,trans-Muconic acid	up	Fatty Acyls	C02480	Metabolic pathways(ko01100)
ZYZmws0567	4-Guanidinobutyric acid	up	Carboxylic acids and derivatives	C01035	Arginine and proline metabolism(ko00330);;Metabolic pathways(ko01100)
ZYZpme1210	L-Methionine	up	Carboxylic acids and derivatives	C00073	Biosynthesis of secondary metabolites(ko01110);;Biosynthesis of amino acids(ko01230);;Glucosinolate biosynthesis(ko00966);;Metabolic pathways(ko01100);;Aminoacyl-tRNA biosynthesis(ko00970);;Cysteine and methionine metabolism(ko00270);;2-Oxocarboxylic acid metabolism(ko01210)
ZYZpme1109	Guanine	up	Imidazopyrimidines	C00242	Purine metabolism(ko00230);;Metabolic pathways(ko01100)
ZYZmws0180	2,5-Dihydroxybenzoic acid	up	Benzene and substituted derivatives	C00628	Tyrosine metabolism(ko00350);;Metabolic pathways(ko01100)
ZYZpme0281	Terephthalic acid	up	Benzene and substituted derivatives	C06337	Metabolic pathways(ko01100)
ZYZmws2212	Caffeic acid	down	Cinnamic acids and derivatives	C01197	Biosynthesis of secondary metabolites(ko01110);;Metabolic pathways(ko01100);;Phenylpropanoid biosynthesis(ko00940)
ZYZmws0281	Citric Acid	down	Carboxylic acids and derivatives	C00158	Alanine, aspartate and glutamate metabolism(ko00250);;Glyoxylate and dicarboxylate metabolism(ko00630);;Biosynthesis of secondary metabolites(ko01110);;Citrate cycle (TCA cycle)(ko00020);;Carbon metabolism(ko01200);;Biosynthesis of amino acids(ko01230);;2-Oxocarboxylic acid metabolism(ko01210);;Metabolic pathways(ko01100)
ZYZmws0282	L-Tryptophan	down	Indoles and derivatives	C00078	Tryptophan metabolism(ko00380);;Phenylalanine, tyrosine and tryptophan biosynthesis(ko00400);;Biosynthesis of secondary metabolites(ko01110);;Indole alkaloid biosynthesis(ko00901);;Glucosinolate biosynthesis(ko00966);;Biosynthesis of amino acids(ko01230);;Glycine, serine and threonine metabolism(ko00260);;2-Oxocarboxylic acid metabolism(ko01210);;Metabolic pathways(ko01100);;Aminoacyl-tRNA biosyn…
ZYZpme3732	Cytidine	down	Pyrimidine nucleosides	C00475	Pyrimidine metabolism(ko00240);;Metabolic pathways(ko01100)
ZYZmws0248	Uridine	down	Pyrimidine nucleosides	C00299	Pyrimidine metabolism(ko00240);;Metabolic pathways(ko01100)
ZYZpme3961	Deoxyadenosine	down	Purine nucleosides	C00559	Purine metabolism(ko00230);;Metabolic pathways(ko01100)
ZYZpme1178	Guanosine	down	Purine nucleosides	C00387	Purine metabolism(ko00230);;Metabolic pathways(ko01100)
ZYZmws1068	Kaempferol	down	Flavonoids	C05903	Flavone and flavonol biosynthesis(ko00944);;Biosynthesis of secondary metabolites(ko01110);;Flavonoid biosynthesis(ko00941);;Metabolic pathways(ko01100)
ZYZpme0088	Luteolin	down	Flavonoids	C01514	Biosynthesis of secondary metabolites(ko01110);;Flavone and flavonol biosynthesis(ko00944);;Metabolic pathways(ko01100);;Flavonoid biosynthesis(ko00941)
ZYZpme1474	5'-Deoxy-5'-(methylthio)adenosine	down	5'-deoxyribonucleosides	C00170	Cysteine and methionine metabolism(ko00270);;Metabolic pathways(ko01100);;Zeatin biosynthesis(ko00908)
ZYZpme3188	Uridine 5'-monophosphate	down	Pyrimidine nucleotides	C00105	Pyrimidine metabolism(ko00240);;Metabolic pathways(ko01100)
ZYZpme1692	Inosine 5'-monophosphate	down	Purine nucleotides	C00130	Biosynthesis of secondary metabolites(ko01110);;Metabolic pathways(ko01100);;Purine metabolism(ko00230)

## Sheet: 4
#ID	name	S_vs_FS_(FC_1.2_Pvalue_0.05_VIP_1)_regulated	HMDB_taxonomy	KEGG_annotation	KEGG_pathway_annotation
ZYZmws0256	L-Valine	up	Carboxylic acids and derivatives	C00183	Biosynthesis of secondary metabolites(ko01110);;Biosynthesis of amino acids(ko01230);;Glucosinolate biosynthesis(ko00966);;Pantothenate and CoA biosynthesis(ko00770);;Metabolic pathways(ko01100);;Aminoacyl-tRNA biosynthesis(ko00970);;2-Oxocarboxylic acid metabolism(ko01210);;Valine, leucine and isoleucine biosynthesis(ko00290);;Cyanoamino acid metabolism(ko00460);;ABC transporters(ko02010);;Valin…
ZYZpme1210	L-Methionine	up	Carboxylic acids and derivatives	C00073	Biosynthesis of secondary metabolites(ko01110);;Biosynthesis of amino acids(ko01230);;Glucosinolate biosynthesis(ko00966);;Metabolic pathways(ko01100);;Aminoacyl-tRNA biosynthesis(ko00970);;Cysteine and methionine metabolism(ko00270);;2-Oxocarboxylic acid metabolism(ko01210)
ZYZmws0281	Citric Acid	down	Carboxylic acids and derivatives	C00158	Alanine, aspartate and glutamate metabolism(ko00250);;Glyoxylate and dicarboxylate metabolism(ko00630);;Biosynthesis of secondary metabolites(ko01110);;Citrate cycle (TCA cycle)(ko00020);;Carbon metabolism(ko01200);;Biosynthesis of amino acids(ko01230);;2-Oxocarboxylic acid metabolism(ko01210);;Metabolic pathways(ko01100)
ZYZmws0282	L-Tryptophan	down	Indoles and derivatives	C00078	Tryptophan metabolism(ko00380);;Phenylalanine, tyrosine and tryptophan biosynthesis(ko00400);;Biosynthesis of secondary metabolites(ko01110);;Indole alkaloid biosynthesis(ko00901);;Glucosinolate biosynthesis(ko00966);;Biosynthesis of amino acids(ko01230);;Glycine, serine and threonine metabolism(ko00260);;2-Oxocarboxylic acid metabolism(ko01210);;Metabolic pathways(ko01100);;Aminoacyl-tRNA biosyn…

## Sheet: 4‘
#ID	name	S_vs_FS_(FC_1.2_Pvalue_0.05_VIP_1)_regulated	HMDB_taxonomy	KEGG_annotation	KEGG_pathway_annotation
ZYZmws0256	L-Valine	up	Carboxylic acids and derivatives	C00183	Biosynthesis of secondary metabolites(ko01110);;Biosynthesis of amino acids(ko01230);;Glucosinolate biosynthesis(ko00966);;Pantothenate and CoA biosynthesis(ko00770);;Metabolic pathways(ko01100);;Aminoacyl-tRNA biosynthesis(ko00970);;2-Oxocarboxylic acid metabolism(ko01210);;Valine, leucine and isoleucine biosynthesis(ko00290);;Cyanoamino acid metabolism(ko00460);;ABC transporters(ko02010);;Valin…
ZYZpme1210	L-Methionine	up	Carboxylic acids and derivatives	C00073	Biosynthesis of secondary metabolites(ko01110);;Biosynthesis of amino acids(ko01230);;Glucosinolate biosynthesis(ko00966);;Metabolic pathways(ko01100);;Aminoacyl-tRNA biosynthesis(ko00970);;Cysteine and methionine metabolism(ko00270);;2-Oxocarboxylic acid metabolism(ko01210)
ZYZmws0281	Citric Acid	down	Carboxylic acids and derivatives	C00158	Alanine, aspartate and glutamate metabolism(ko00250);;Glyoxylate and dicarboxylate metabolism(ko00630);;Biosynthesis of secondary metabolites(ko01110);;Citrate cycle (TCA cycle)(ko00020);;Carbon metabolism(ko01200);;Biosynthesis of amino acids(ko01230);;2-Oxocarboxylic acid metabolism(ko01210);;Metabolic pathways(ko01100)
ZYZmws0282	L-Tryptophan	down	Indoles and derivatives	C00078	Tryptophan metabolism(ko00380);;Phenylalanine, tyrosine and tryptophan biosynthesis(ko00400);;Biosynthesis of secondary metabolites(ko01110);;Indole alkaloid biosynthesis(ko00901);;Glucosinolate biosynthesis(ko00966);;Biosynthesis of amino acids(ko01230);;Glycine, serine and threonine metabolism(ko00260);;2-Oxocarboxylic acid metabolism(ko01210);;Metabolic pathways(ko01100);;Aminoacyl-tRNA biosyn…

## Sheet: 5
#ID	name	S_vs_FS_(FC_1.2_Pvalue_0.05_VIP_1)_regulated	HMDB_taxonomy	KEGG_annotation	KEGG_pathway_annotation
ZYZmws0255	Cytosine	down	Diazines	C00380	Pyrimidine metabolism(ko00240);;Metabolic pathways(ko01100)
ZYZpme3732	Cytidine	down	Pyrimidine nucleosides	C00475	Pyrimidine metabolism(ko00240);;Metabolic pathways(ko01100)
ZYZmws0248	Uridine	down	Pyrimidine nucleosides	C00299	Pyrimidine metabolism(ko00240);;Metabolic pathways(ko01100)
ZYZmws0976	β-Pseudouridine	down	Nucleoside and nucleotide analogues	C02067	Pyrimidine metabolism(ko00240)
ZYZpme3188	Uridine 5'-monophosphate	down	Pyrimidine nucleotides	C00105	Pyrimidine metabolism(ko00240);;Metabolic pathways(ko01100)

## Sheet: 6
#ID	name	S_vs_FS_(FC_1.2_Pvalue_0.05_VIP_1)_regulated	HMDB_taxonomy	KEGG_annotation	KEGG_pathway_annotation
ZYZpme0040	Adenine	up	Imidazopyrimidines	C00147	Zeatin biosynthesis(ko00908);;Purine metabolism(ko00230);;Metabolic pathways(ko01100)
ZYZpme1109	Guanine	up	Imidazopyrimidines	C00242	Purine metabolism(ko00230);;Metabolic pathways(ko01100)
ZYZpme3961	Deoxyadenosine	down	Purine nucleosides	C00559	Purine metabolism(ko00230);;Metabolic pathways(ko01100)
ZYZpme1178	Guanosine	down	Purine nucleosides	C00387	Purine metabolism(ko00230);;Metabolic pathways(ko01100)
ZYZmws0609	Guanosine 3',5'-cyclic monophosphate	down	Purine nucleotides	C00942	Purine metabolism(ko00230)
ZYZpme1692	Inosine 5'-monophosphate	down	Purine nucleotides	C00130	Biosynthesis of secondary metabolites(ko01110);;Metabolic pathways(ko01100);;Purine metabolism(ko00230)
